# Supplementary material for: Spatial Environmental Heterogeneity Determines Young Biofilm Assemblages on Microplastics in Baltic Sea Mesocosms
Source: Front Microbiol. 2019 Aug 9;10:1665. doi: 10.3389/fmicb.2019.01665 (PMC6696623; doi:10.3389/fmicb.2019.01665)
Supplement: Supplementary file 2 [file Table_1.xlsx]

## Sheet: Tabelle1
Physico-chemical parameters of the sampling stations included in the incubation experiments along the Baltic Sea coast in situ (t0) and in the incubation tanks after 7 days of incubation (t7). For t7, mean (± sd) are provided, where applicable.
Station	Longitute [degrees_east]	Latitude [degrees_north]	Area	Timepoint	Depth [m]	Salinity [PSU]	Temperature [°C]	PO43- [µmlo/l]	SiO2 [µmlo/l]	NO2- [µmlo/l]	NO3- [µmlo/l]	NH4+ [µmlo/l]	DIN [µmol/l]	DIN/DIP
TF0046	12.2797	54.4637	Mecklenburg Bay	t0	5.3	8.7	15.3	0.243	11.349	0.062	0	0.132	0.194	0.798354
MP3	14.3227	53.9596	Pomeranian Bay	t0	2.9	8.1	20.1	0.637	21.256	0.164	0	0.175	0.339	0.532182
MP5	16.1171	54.3152	Polish coast	t0	1.8	8.2	10	0.658	14.372	0.083	0	0	0.083	0.12614
MP9	18.6288	54.5823	Bay of Gdansk	t0	2.1	7.4	20.6	0.352	18.791	0.132	0	0.184	0.316	0.897727
MP11	21.0114	55.6843	Klaipeda	t0	1.4	7.3	19.1	0.117	8.791	0.061	0.024	0.17	0.255	2.17949
MP16	24.2636	57.6819	Gulf of Riga	t0	1.6	5.8	20.3	0.07	12	0.075	0	2.011	2.086	29.8
MP20	27.7959	59.4951	Narva mouth	t0	2.4	4.4	18.8	0.047	5.634	0.835	0	0	0.835	17.766
MP26	24.8039	60.0652	Helsinki	t0	1.8	5.6	18.5	0.653	9.014	0.099	0	0.013	0.112	0.171516
TF0046	12.2797	54.4637	Mecklenburg Bay	t7	5.3	9.0 (±0.09)	17.3 (±0.07)	0.1 (±0.00)	10.6 (±2.8)	0.1 (±0.00)	0.2 (±0.00)	-	0.25	2.5
MP3	14.3227	53.9596	Pomeranian Bay	t7	2.9	8.4 (±0.03)	20.0 (±0.04)	0.1 (±0.00)	23.4 (±0.4)	0.1 (±0.00)	0.2 (±0.00)	-	0.25	2.5
MP5	16.1171	54.3152	Polish coast	t7	1.8	8.6 (±0.10)	14.4 (±0.22)	0.1 (±0.02)	14.7 (±1.4)	0.1 (±0.00)	0.2 (±0.00)	-	0.25	2.23881
MP9	18.6288	54.5823	Bay of Gdansk	t7	2.1	7.7 (±0.05)	19.8 (±0.07)	0.1 (±0.00)	19.9 (±0.5)	0.1 (±0.00)	0.2 (±0.02)	-	0.243167	2.43167
MP11	21.0114	55.6843	Klaipeda	t7	1.4	7.7 (±0.05)	18.8 (±0.06)	0.1 (±0.00)	9.2 (±0.2)	0.1 (±0.09)	1.7 (±1.58)	-	1.85742	18.5742
MP16	24.2636	57.6819	Gulf of Riga	t7	1.6	6.2 (±0.08)	19.6 (±0.06)	0.1 (±0.00)	14 (±0.3)	0.1 (±0.05)	0.2 (±0.09)	-	0.297917	2.97917
MP20	27.7959	59.4951	Narva mouth	t7	2.4	4.5 (±0.03)	18.7 (±0.06)	0.1 (±0.00)	6.5 (±0.2)	0.1 (±0.05)	0.2 (±0.02)	-	0.297083	2.97083
MP26	24.8039	60.0652	Helsinki	t7	1.8	5.8 (±0.02)	18.3 (±0.06)	0.1 (±0.00)	10.7 (±0.5)	0.1 (±0.00)	0.6 (±0.57)	-	0.612083	6.12083
