# Supplementary material for: Spatial Environmental Heterogeneity Determines Young Biofilm Assemblages on Microplastics in Baltic Sea Mesocosms
Source: Front Microbiol. 2019 Aug 9;10:1665. doi: 10.3389/fmicb.2019.01665 (PMC6696623; doi:10.3389/fmicb.2019.01665)
Supplement: Supplementary file 3 [file Table_2.xlsx]

## Sheet: between stations
Kruskal-Wallis rank sum test of Chao1 richness for factor "station" across all sample types
Kruskal-Wallis chi-squared	df	p-value
25.317	7	0.0006665
Kruskal-Wallis rank sum test for Chao1 richness for factor "station" within the subset of each sample type separated by treatment-, control and in situ samples.
Sample type	Kruskal-Wallis chi-squared	df	p-value
PE	15.187	7	0.034
PS	19.267	7	0.007
wood	21.973	7	0.003
seston_treat	11.433	5	0.043
seston_control	12.987	6	0.043
seston_in situ	21.853	7	0.002
free-living_treat	3.9654	6	0.681
free-living_control	11.048	6	0.086
free-living_in situ	18.373	7	0.01
Pair-wise comparisons (Conover-Iman-Tests with Benjamini-Hochberg correction) of Chao1 richness between stations across all sample types from the treatmet-, and control incubations and in situ samples together.
Comparisons	p-values (BH)
MP11, MP16	0.84
MP11, MP20	0.973
MP11, MP26	0.827
MP11, MP3	0.002
MP11, MP5	0.875
MP11, MP9	0.243
MP11, TF0046	0.963
MP16, MP20	0.801
MP16, MP26	0.576
MP16, MP3	0.001
MP16, MP5	0.952
MP16, MP9	0.117
MP16, TF0046	0.77
MP20, MP26	0.89
MP20, MP3	0.003
MP20, MP5	0.797
MP20, MP9	0.207
MP20, TF0046	0.94
MP26, MP3	0.01
MP26, MP5	0.553
MP26, MP9	0.551
MP26, TF0046	0.868
MP3, MP5	0.002
MP3, MP9	0.163
MP3, TF0046	0.003
MP5, MP9	0.162
MP5, TF0046	0.815
MP9, TF0046	0.221

## Sheet: between sample types
Kruskal-Wallis rank sum test of Chai1 richness for factor sample type across all stations
Kruskal-Wallis chi-squared	df	p-value
136.26	8	< 2.2e-16
Pair-wise comparisons (Conover-Iman-Tests with Benjamini-Hochberg correction) of Chao1 richness between sample types across all stations.
Comparisons	p (BH)
PE, PS	0.33
PE, free-living_control	0
PE, free-living_in situ	0
PE, free-living_treat	0
PE, seston_control	0
PE, seston_in situ	0
PE, seston_treat	0
PE, wood	0
PS, free-living_control	0
PS, free-living_in situ	0
PS, free-living_treat	0
PS, seston_control	0
PS, seston_in situ	0
PS, seston_treat	0
PS, wood	0
free-living_control, free-living_in situ	0
free-living_control, free-living_treat	0.176
free-living_control, seston_control	0.224
free-living_control, seston_in situ	0
free-living_control, seston_treat	0.002
free-living_control, wood	0.893
free-living_in situ, free-living_treat	0
free-living_in situ, seston_control	0
free-living_in situ, seston_in situ	0.12
free-living_in situ, seston_treat	0.007
free-living_in situ, wood	0
free-living_treat, seston_control	0.01
free-living_treat, seston_in situ	0
free-living_treat, seston_treat	0.07
free-living_treat, wood	0.201
seston_control, seston_in situ	0
seston_control, seston_treat	0
seston_control, wood	0.179
seston_in situ, seston_treat	0
seston_in situ, wood	0
seston_treat, wood	0.002
