# Supplementary material for: Spatial Environmental Heterogeneity Determines Young Biofilm Assemblages on Microplastics in Baltic Sea Mesocosms
Source: Front Microbiol. 2019 Aug 9;10:1665. doi: 10.3389/fmicb.2019.01665 (PMC6696623; doi:10.3389/fmicb.2019.01665)
Supplement: Supplementary file 4 [file Table_3.xlsx]

## Sheet: vibrio pair-wise sample type
Kruskal-Wallis rank sum test for Vibrio spp. relative abundances for factor "sample type" within the subset of each station from the treatment incubations.
Station	Kruskal-Wallis chi-squared	df	p-value
TF0046	9.9667	4	0.04
MP3	13.233	4	0.01
MP5	7.2	2	0.03
MP9	8.7436	3	0.03
MP11	11.467	4	0.02
MP16	3.2327	4	0.52
MP20	8.5714	4	0.07
MP26	2.283	4	0.68
Pair-wise comparisons (Conover-Iman-Tests with Benjamini-Hochberg correction) of Vibrio spp. relative abundances between sample types for each station from the treatment incubations.
Station	Comparison	p-values (BH adjusted)
TF0046	PE - PS	0.0885
TF0046	PE - water_0.2	0.152
TF0046	PS - water_0.2	0.6755
TF0046	PE - water_3	0.4226
TF0046	PS - water_3	0.0397
TF0046	water_0.2 - water_3	0.0413
TF0046	PE - wood	0.0264
TF0046	PS - wood	0.3756
TF0046	water_0.2 - wood	0.2588
TF0046	water_3 - wood	0.0153
MP3	PE - PS	0.0101
MP3	PE - water_0.2	0.0437
MP3	PS - water_0.2	0.0004
MP3	PE - water_3	0.0005
MP3	PS - water_3	0
MP3	water_0.2 - water_3	0.0115
MP3	PE - wood	0.0002
MP3	PS - wood	0.0157
MP3	water_0.2 - wood	0
MP3	water_3 - wood	0
MP5	PE - PS	0.0104
MP5	PE - wood	0.001
MP5	PS - wood	0.0156
MP9	PE - PS	0.0343
MP9	PE - water_0.2	0.6644
MP9	PS - water_0.2	0.0511
MP9	PE - wood	0.003
MP9	PS - wood	0.0574
MP9	water_0.2 - wood	0.0028
MP11	PE - PS	0.017
MP11	PE - water_0.2	0.1971
MP11	PS - water_0.2	0.1247
MP11	PE - water_3	0.4848
MP11	PS - water_3	0.0085
MP11	water_0.2 - water_3	0.091
MP11	PE - wood	0.0024
MP11	PS - wood	0.1426
MP11	water_0.2 - wood	0.0116
MP11	water_3 - wood	0.0017

## Sheet: vibrio pair-wise stations
Kruskal-Wallis rank sum test for Vibrio spp. relative abundances for factor "station" within the subset of each sample type from the treatment incubations.
Sample type	Kruskal-Wallis chi-squared	df	p-value
PE	20.834	7	0.004
PS	21.551	7	0.003
wood	21.56	7	0.003
seston	12.231	5	0.03
free-living	14.948	6	0.02
Pair-wise comparisons (Conover-Iman-Tests with Benjamini-Hochberg correction) of Vibrio spp. relative abundances between stations for each sample type from the treatment incubations.
Sample type	Comparison	p-value (BH adjusted)
PE	MP11 - MP16	0.0163
PE	MP11 - MP20	0.0049
PE	MP16 - MP20	0.5455
PE	MP11 - MP26	0.0875
PE	MP16 - MP26	0.4636
PE	MP20 - MP26	0.1698
PE	MP11 - MP3	0.2727
PE	MP16 - MP3	0.0016
PE	MP20 - MP3	0.0005
PE	MP26 - MP3	0.0089
PE	MP11 - MP5	0.0014
PE	MP16 - MP5	0
PE	MP20 - MP5	0
PE	MP26 - MP5	0
PE	MP3 - MP5	0.0131
PE	MP11 - MP9	0.0011
PE	MP16 - MP9	0
PE	MP20 - MP9	0
PE	MP26 - MP9	0
PE	MP3 - MP9	0.0099
PE	MP5 - MP9	0.8763
PE	MP11 - TF0046	0.0018
PE	MP16 - TF0046	0
PE	MP20 - TF0046	0
PE	MP26 - TF0046	0
PE	MP3 - TF0046	0.0172
PE	MP5 - TF0046	0.9088
PE	MP9 - TF0046	0.8141
PS	MP11 - MP16	0.0178
PS	MP11 - MP20	0.0009
PS	MP16 - MP20	0.165
PS	MP11 - MP26	0.0068
PS	MP16 - MP26	0.6354
PS	MP20 - MP26	0.3146
PS	MP11 - MP3	0.123
PS	MP16 - MP3	0.0006
PS	MP20 - MP3	0
PS	MP26 - MP3	0.0003
PS	MP11 - MP5	0
PS	MP16 - MP5	0
PS	MP20 - MP5	0
PS	MP26 - MP5	0
PS	MP3 - MP5	0.0005
PS	MP11 - MP9	0.0002
PS	MP16 - MP9	0
PS	MP20 - MP9	0
PS	MP26 - MP9	0
PS	MP3 - MP9	0.0048
PS	MP5 - MP9	0.2833
PS	MP11 - TF0046	0.0015
PS	MP16 - TF0046	0
PS	MP20 - TF0046	0
PS	MP26 - TF0046	0
PS	MP3 - TF0046	0.0431
PS	MP5 - TF0046	0.0452
PS	MP9 - TF0046	0.2946
wood	MP11 - MP16	0.0035
wood	MP11 - MP20	0.0001
wood	MP16 - MP20	0.0563
wood	MP11 - MP26	0.0071
wood	MP16 - MP26	0.7315
wood	MP20 - MP26	0.0287
wood	MP11 - MP3	0.8498
wood	MP16 - MP3	0.0025
wood	MP20 - MP3	0.0001
wood	MP26 - MP3	0.005
wood	MP11 - MP5	0.0001
wood	MP16 - MP5	0
wood	MP20 - MP5	0
wood	MP26 - MP5	0
wood	MP3 - MP5	0.0002
wood	MP11 - MP9	0.0003
wood	MP16 - MP9	0
wood	MP20 - MP9	0
wood	MP26 - MP9	0
wood	MP3 - MP9	0.0004
wood	MP5 - MP9	0.7596
wood	MP11 - TF0046	0.015
wood	MP16 - TF0046	0
wood	MP20 - TF0046	0
wood	MP26 - TF0046	0
wood	MP3 - TF0046	0.0213
wood	MP5 - TF0046	0.03
wood	MP9 - TF0046	0.0587
Seston	MP11 - MP16	0.2364
Seston	MP11 - MP20	0.0276
Seston	MP16 - MP20	0.1493
Seston	MP11 - MP26	0.4834
Seston	MP16 - MP26	0.6073
Seston	MP20 - MP26	0.068
Seston	MP11 - MP3	0.9011
Seston	MP16 - MP3	0.2708
Seston	MP20 - MP3	0.022
Seston	MP26 - MP3	0.5092
Seston	MP11 - TF0046	0.0221
Seston	MP16 - TF0046	0.0042
Seston	MP20 - TF0046	0.0006
Seston	MP26 - TF0046	0.0091
Seston	MP3 - TF0046	0.0223
free-living	MP11 - MP16	0.2058
free-living	MP11 - MP20	0.0225
free-living	MP16 - MP20	0.1517
free-living	MP11 - MP26	0.5761
free-living	MP16 - MP26	0.4881
free-living	MP20 - MP26	0.046
free-living	MP11 - MP3	0.6081
free-living	MP16 - MP3	0.5186
free-living	MP20 - MP3	0.0517
free-living	MP26 - MP3	1
free-living	MP11 - MP9	0.1634
free-living	MP16 - MP9	0.0282
free-living	MP20 - MP9	0.0019
free-living	MP26 - MP9	0.0575
free-living	MP3 - MP9	0.0633
free-living	MP11 - TF0046	0.098
free-living	MP16 - TF0046	0.0195
free-living	MP20 - TF0046	0.0021
free-living	MP26 - TF0046	0.0477
free-living	MP3 - TF0046	0.0557
free-living	MP9 - TF0046	0.7844

## Sheet: pair-wise conditions
Kruskal-Wallis rank sum test of Vibrio spp. relative abundances between treatment- and control incubations and in situ samples.
Kruskal-Wallis chi-squared	df	p-value
36.663	2	1.093e-08
Pair-wise comparisons (Conover-Iman-Tests with Benjamini-Hochberg correction) of Vibrio spp. relative abundances between treatment- and control incubations and in situ samples.
Comparison	p-value (BH adjusted)	Remark
control - in situ	0.0671	no MP5, no MP9
control - treatment	0	no MP5, no MP9
in situ - treatment	0.0001	no MP5, no MP9

## Sheet: vibrio pair-wise free-living
Kruskal-Wallis rank sum test for Vibrio spp. relative abundance in the free-living fraction between treatment- and control incubations and in situ samples.
Kruskal-Wallis chi-squared	df	p-value
21.786	2	1.859e-05
Pair-wise comparisons (Conover-Iman-Test with Benjamini-Hochberg correction) for Vibrio spp. relative abundance in the free-living fraction between treatment- and control incubations and in situ samples.
Comparison	p-value (BH adjusted)	Remark
in situ - control	0.002	no MP5
control - treatment	0	no MP5
in situ - treatment	0.02	no MP5
