# Supplementary material for: Spatial Environmental Heterogeneity Determines Young Biofilm Assemblages on Microplastics in Baltic Sea Mesocosms
Source: Front Microbiol. 2019 Aug 9;10:1665. doi: 10.3389/fmicb.2019.01665 (PMC6696623; doi:10.3389/fmicb.2019.01665)
Supplement: Supplementary file 5 [file Table_4.xlsx]

## Sheet: global PERMANOVA&PERMDISP
Global PERMANOVA & PERMDISP for factors "sample type" & "stations" of the samples from the treatment- and control incubations
PERMANOVA Permutation method: Permutation of residuals under a reduced model				PERMDISP
Factor	Unique permutations	p perm		p perm
sample type	997	0.001		0.001
station	998	0.001		0.536
sample type x station	993	0.001		-

## Sheet: pair-wise PERMANOVA&PERMDISP
Pair-wise PERMANOVA for the factor "sample type" within the subset of each station for samples from the treatment- and control incubations. Comparisons are based on unrestricted permutations and Monte Carlo (MC) random draws from the asymptotic permutation distribution.				Pair-wise PERMDISP for the factor "sample type" within the subset of each station for samples from the treatment- and control incubations. Comparisons are based on 999 permutations.
Station	Comparisons	pMC (BH)		Station	Comparisons	p perm (BH)
TF0046	free-living_treat,wood	0.0175532		TF0046	free-living_treat,wood	0.226923
TF0046	free-living_treat,seston_treat	0.0192661		TF0046	free-living_treat,seston_treat	0.363253
TF0046	free-living_treat,seston_control	0.0128571		TF0046	free-living_treat,seston_control	0.927365
TF0046	free-living_treat,free-living_control	0.01875		TF0046	free-living_treat,free-living_control	0.805682
TF0046	free-living_treat,PS	0.0128571		TF0046	free-living_treat,PS	0.226923
TF0046	free-living_treat,PE	0.0128571		TF0046	free-living_treat,PE	0.226923
TF0046	free-living_control,wood	0.0113207		TF0046	free-living_control,wood	0.226923
TF0046	free-living_control,seston_treat	0.0146342		TF0046	free-living_control,seston_treat	0.543956
TF0046	free-living_control,seston_control	0.01875		TF0046	free-living_control,seston_control	0.876596
TF0046	free-living_control,PS	0.0113207		TF0046	free-living_control,PS	0.490588
TF0046	free-living_control,PE	0.0113207		TF0046	free-living_control,PE	0.226923
TF0046	seston_treat,wood	0.0415385		TF0046	seston_treat,wood	0.226923
TF0046	seston_treat,seston_control	0.01875		TF0046	seston_treat,seston_control	0.634375
TF0046	seston_treat,PS	0.0295082		TF0046	seston_treat,PS	0.876596
TF0046	seston_treat,PE	0.01875		TF0046	seston_treat,PE	0.226923
TF0046	seston_control,wood	0.0128571		TF0046	seston_control,wood	0.226923
TF0046	seston_control,PS	0.0146342		TF0046	seston_control,PS	0.631579
TF0046	seston_control,PE	0.0113207		TF0046	seston_control,PE	0.226923
TF0046	PE,wood	0.0217949		TF0046	PE,wood	0.805682
TF0046	PS,wood	0.111429		TF0046	PS,wood	0.226923
TF0046	PS,PE	0.223469		TF0046	PS,PE	0.226923
MP3	free-living_treat,wood	0.0113207		MP3	free-living_treat,wood	0.698182
MP3	free-living_treat,seston_treat	0.0113207		MP3	free-living_treat,seston_treat	0.226923
MP3	free-living_treat,seston_control	0.0113207		MP3	free-living_treat,seston_control	0.226923
MP3	free-living_treat,free-living_control	0.014		MP3	free-living_treat,free-living_control	0.226923
MP3	free-living_treat,PS	0.0113207		MP3	free-living_treat,PS	0.226923
MP3	free-living_treat,PE	0.0113207		MP3	free-living_treat,PE	0.748771
MP3	free-living_control,wood	0.0113207		MP3	free-living_control,wood	0.226923
MP3	free-living_control,seston_treat	0.0113207		MP3	free-living_control,seston_treat	0.698182
MP3	free-living_control,seston_control	0.0128571		MP3	free-living_control,seston_control	0.226923
MP3	free-living_control,PS	0.0113207		MP3	free-living_control,PS	0.631579
MP3	free-living_control,PE	0.0113207		MP3	free-living_control,PE	0.226923
MP3	seston_treat,wood	0.0217949		MP3	seston_treat,wood	0.226923
MP3	seston_treat,seston_control	0.0175532		MP3	seston_treat,seston_control	0.226923
MP3	seston_treat,PS	0.0192661		MP3	seston_treat,PS	0.748771
MP3	seston_treat,PE	0.0113207		MP3	seston_treat,PE	0.226923
MP3	seston_control,wood	0.01875		MP3	seston_control,wood	0.226923
MP3	seston_control,PS	0.0128571		MP3	seston_control,PS	0.226923
MP3	seston_control,PE	0.0113207		MP3	seston_control,PE	0.226923
MP3	PE,wood	0.0200893		MP3	PE,wood	0.226923
MP3	PS,wood	0.075		MP3	PS,wood	0.226923
MP3	PS,PE	0.0353658		MP3	PS,PE	0.226923
MP5	PE,wood	0.0423664		MP5	PE,wood	0.748771
MP5	PS,wood	0.137586		MP5	PS,wood	0.927365
MP5	PS,PE	0.254392		MP5	PS,PE	0.7125
MP9	free-living_treat,wood	0.0113207		MP9	free-living_treat,wood	0.698182
MP9	free-living_treat,seston_treat	0.0492537		MP9	free-living_treat,seston_treat	0.927365
MP9	free-living_treat,seston_control	0.0128571		MP9	free-living_treat,seston_control	0.805682
MP9	free-living_treat,free-living_control	0.0192661		MP9	free-living_treat,free-living_control	0.805682
MP9	free-living_treat,PS	0.0113207		MP9	free-living_treat,PS	0.698182
MP9	free-living_treat,PE	0.014		MP9	free-living_treat,PE	0.698182
MP9	free-living_control,wood	0.0128571		MP9	free-living_control,wood	0.65051
MP9	free-living_control,seston_treat	0.0192661		MP9	free-living_control,seston_treat	0.805682
MP9	free-living_control,seston_control	0.0160714		MP9	free-living_control,seston_control	0.876596
MP9	free-living_control,PS	0.0113207		MP9	free-living_control,PS	1
MP9	free-living_control,PE	0.0113207		MP9	free-living_control,PE	0.631579
MP9	seston_treat,wood	0.0401575		MP9	seston_treat,wood	0.876596
MP9	seston_treat,seston_control	0.0473684		MP9	seston_treat,seston_control	0.876596
MP9	seston_treat,PS	0.0431818		MP9	seston_treat,PS	0.805682
MP9	seston_treat,PE	0.0362903		MP9	seston_treat,PE	0.927365
MP9	seston_control,wood	0.0113207		MP9	seston_control,wood	0.7125
MP9	seston_control,PS	0.0128571		MP9	seston_control,PS	0.876596
MP9	seston_control,PE	0.0113207		MP9	seston_control,PE	0.748771
MP9	PE,wood	0.0406977		MP9	PE,wood	0.748771
MP9	PS,wood	0.123592		MP9	PS,wood	0.698182
MP9	PS,PE	0.123776		MP9	PS,PE	0.698182
MP11	free-living_treat,wood	0.0113207		MP11	free-living_treat,wood	0.631579
MP11	free-living_treat,seston_treat	0.0200893		MP11	free-living_treat,seston_treat	0.226923
MP11	free-living_treat,seston_control	0.0113207		MP11	free-living_treat,seston_control	0.226923
MP11	free-living_treat,free-living_control	0.0217949		MP11	free-living_treat,free-living_control	0.226923
MP11	free-living_treat,PS	0.0113207		MP11	free-living_treat,PS	0.226923
MP11	free-living_treat,PE	0.0113207		MP11	free-living_treat,PE	0.226923
MP11	free-living_control,wood	0.0113207		MP11	free-living_control,wood	0.226923
MP11	free-living_control,seston_treat	0.0170455		MP11	free-living_control,seston_treat	0.229747
MP11	free-living_control,seston_control	0.0128571		MP11	free-living_control,seston_control	0.927365
MP11	free-living_control,PS	0.0113207		MP11	free-living_control,PS	0.226923
MP11	free-living_control,PE	0.0113207		MP11	free-living_control,PE	0.927365
MP11	seston_treat,wood	0.01875		MP11	seston_treat,wood	0.226923
MP11	seston_treat,seston_control	0.0406977		MP11	seston_treat,seston_control	0.65051
MP11	seston_treat,PS	0.0185567		MP11	seston_treat,PS	0.226923
MP11	seston_treat,PE	0.0185567		MP11	seston_treat,PE	0.226923
MP11	seston_control,wood	0.0146342		MP11	seston_control,wood	0.226923
MP11	seston_control,PS	0.0113207		MP11	seston_control,PS	0.226923
MP11	seston_control,PE	0.0113207		MP11	seston_control,PE	0.698182
MP11	PE,wood	0.0212389		MP11	PE,wood	0.226923
MP11	PS,wood	0.0547445		MP11	PS,wood	0.698182
MP11	PS,PE	0.0511111		MP11	PS,PE	0.226923
MP16	free-living_treat,wood	0.0128571		MP16	free-living_treat,wood	0.503933
MP16	free-living_treat,seston_treat	0.0113207		MP16	free-living_treat,seston_treat	0.74879
MP16	free-living_treat,seston_control	0.0128571		MP16	free-living_treat,seston_control	0.226923
MP16	free-living_treat,free-living_control	0.0175532		MP16	free-living_treat,free-living_control	0.226923
MP16	free-living_treat,PS	0.0113207		MP16	free-living_treat,PS	0.226923
MP16	free-living_treat,PE	0.0113207		MP16	free-living_treat,PE	0.226923
MP16	free-living_control,wood	0.0113207		MP16	free-living_control,wood	0.226923
MP16	free-living_control,seston_treat	0.0113207		MP16	free-living_control,seston_treat	0.226923
MP16	free-living_control,seston_control	0.01875		MP16	free-living_control,seston_control	0.226923
MP16	free-living_control,PS	0.0113207		MP16	free-living_control,PS	0.226923
MP16	free-living_control,PE	0.0113207		MP16	free-living_control,PE	0.748771
MP16	seston_treat,wood	0.0170455		MP16	seston_treat,wood	0.503933
MP16	seston_treat,seston_control	0.0217949		MP16	seston_treat,seston_control	0.226923
MP16	seston_treat,PS	0.0170455		MP16	seston_treat,PS	0.226923
MP16	seston_treat,PE	0.0146342		MP16	seston_treat,PE	0.226923
MP16	seston_control,wood	0.0146342		MP16	seston_control,wood	0.226923
MP16	seston_control,PS	0.0170455		MP16	seston_control,PS	0.505
MP16	seston_control,PE	0.0128571		MP16	seston_control,PE	0.748771
MP16	PE,wood	0.0540441		MP16	PE,wood	0.226923
MP16	PS,wood	0.117021		MP16	PS,wood	0.226923
MP16	PS,PE	0.396		MP16	PS,PE	0.876596
MP20	free-living_treat,wood	0.0128571		MP20	free-living_treat,wood	0.927365
MP20	free-living_treat,seston_treat	0.0128571		MP20	free-living_treat,seston_treat	0.876596
MP20	free-living_treat,seston_control	0.0113207		MP20	free-living_treat,seston_control	0.503933
MP20	free-living_treat,free-living_control	0.0175532		MP20	free-living_treat,free-living_control	0.805682
MP20	free-living_treat,PS	0.014		MP20	free-living_treat,PS	0.226923
MP20	free-living_treat,PE	0.014		MP20	free-living_treat,PE	0.378571
MP20	free-living_control,wood	0.0113207		MP20	free-living_control,wood	0.748771
MP20	free-living_control,seston_treat	0.0113207		MP20	free-living_control,seston_treat	0.876596
MP20	free-living_control,seston_control	0.0175532		MP20	free-living_control,seston_control	0.226923
MP20	free-living_control,PS	0.0113207		MP20	free-living_control,PS	0.226923
MP20	free-living_control,PE	0.0113207		MP20	free-living_control,PE	0.226923
MP20	seston_treat,wood	0.0295082		MP20	seston_treat,wood	0.748771
MP20	seston_treat,seston_control	0.0185567		MP20	seston_treat,seston_control	0.503933
MP20	seston_treat,PS	0.02625		MP20	seston_treat,PS	0.226923
MP20	seston_treat,PE	0.0228814		MP20	seston_treat,PE	0.226923
MP20	seston_control,wood	0.0128571		MP20	seston_control,wood	0.226923
MP20	seston_control,PS	0.0192661		MP20	seston_control,PS	0.226923
MP20	seston_control,PE	0.0146342		MP20	seston_control,PE	0.805682
MP20	PE,wood	0.0755396		MP20	PE,wood	0.226923
MP20	PS,wood	0.13125		MP20	PS,wood	0.226923
MP20	PS,PE	0.392617		MP20	PS,PE	0.698182
MP26	free-living_treat,wood	0.0113207		MP26	free-living_treat,wood	0.226923
MP26	free-living_treat,seston_treat	0.0113207		MP26	free-living_treat,seston_treat	0.226923
MP26	free-living_treat,seston_control	0.0113207		MP26	free-living_treat,seston_control	1
MP26	free-living_treat,free-living_control	0.0160714		MP26	free-living_treat,free-living_control	0.361875
MP26	free-living_treat,PS	0.014		MP26	free-living_treat,PS	0.226923
MP26	free-living_treat,PE	0.0113207		MP26	free-living_treat,PE	0.698182
MP26	free-living_control,wood	0.0113207		MP26	free-living_control,wood	0.226923
MP26	free-living_control,seston_treat	0.0128571		MP26	free-living_control,seston_treat	0.74879
MP26	free-living_control,seston_control	0.0113207		MP26	free-living_control,seston_control	0.363253
MP26	free-living_control,PS	0.0113207		MP26	free-living_control,PS	0.226923
MP26	free-living_control,PE	0.0113207		MP26	free-living_control,PE	0.748771
MP26	seston_treat,wood	0.0401575		MP26	seston_treat,wood	0.226923
MP26	seston_treat,seston_control	0.0146342		MP26	seston_treat,seston_control	0.226923
MP26	seston_treat,PS	0.0200893		MP26	seston_treat,PS	0.226923
MP26	seston_treat,PE	0.0175532		MP26	seston_treat,PE	0.363253
MP26	seston_control,wood	0.0113207		MP26	seston_control,wood	0.226923
MP26	seston_control,PS	0.0113207		MP26	seston_control,PS	0.226923
MP26	seston_control,PE	0.0113207		MP26	seston_control,PE	0.698182
MP26	PE,wood	0.0239496		MP26	PE,wood	0.226923
MP26	PS,wood	0.0396		MP26	PS,wood	0.226923
MP26	PS,PE	0.221918		MP26	PS,PE	0.226923

## Sheet: PERMANOVA&PERMDISP_cluster
Global PERMANOVA & PERMDISP for the grouped station (clusters observed in the dbRDA-ordination) based on the PE, PS, and wood samples.
PERMANOVA Permutation method: Permutation of residuals under a reduced model				PERMDISP
Factor	P(perm)	Unique permutations		P(perm)
station_grouping	0.001	998		0.001
Pair-wise PERMANOVA & PERMDISP for the grouped station (clusters observed in the dbRDA-ordination) based on the PE, PS, and wood samples.
PERMANOVA Permutation method: Permutation of residuals under a reduced model				PERMDISP
Comparisons	P(perm)	Unique permutations		P(perm)
TF0046_MP5, MP3	0.001	999		0.025
TF0046_MP5, MP9_MP11	0.001	998		0.004
TF0046_MP5, MP16_MP20_MP26	0.001	999		0.001
MP3, MP9_MP11	0.001	998		0.001
MP3, MP16_MP20_MP26	0.001	999		0.001
MP9_MP11, MP16_MP20_MP26	0.001	999		0.001
